# Supplementary material for: Cloning and Functional Study of AmGDSL1 in Agropyron mongolicum
Source: Int J Mol Sci. 2024 Aug 30;25(17):9467. doi: 10.3390/ijms25179467 (PMC11395167; doi:10.3390/ijms25179467)
Supplement: Supplementary file 1 [file ijms-25-09467-s001.zip]

Archive with 1 entries (1 files):
- ijms-3160501-supplementary.pdf
